# Supplementary material for: Response Calls Evoked by Playback of Natural 50-kHz Ultrasonic Vocalizations in Rats
Source: Front Behav Neurosci. 2022 Jan 14;15:812142. doi: 10.3389/fnbeh.2021.812142 (PMC8797927; doi:10.3389/fnbeh.2021.812142)
Supplement: Supplementary file 2 [file Table_1.XLSX]

## Sheet: Tabelle1
Publication	Year published	Title	Main methods	Stock/Strain	Sex	Age/weight	N response calls/no RC	Figure presenting response calls	Main findings regarding response calls
Berg et al., Autism Res.	2018	Developmental Social Communication Deficits in the Shank3 Rat Model of Phelan-McDermid Syndrome and Autism Spectrum Disorder	50-kHz USV playback (PB), radial maze	Shank +/+ (n=32), Shank +/- (n=41), Shank -/- (n=35)	male and female rats	PND 26-33	?	yes	Emission of 50-kHz USV in response to 50-kHz USV PB - no genotype, no sex effect; emission of 22-kHz USV - no genotype effect, but more calls in males compared to females, response calls only during 50-kHz not noise
Berg et al., J. Neurosci.	2021	Excessive laughter-like vocalizations, microcephaly, and translational outcomes in the Ube3a deletion rat model of Angelman Syndrome	50-kHz USV PB, radial maze	(SD)UBE3a mat-/pat+ (n=12), UBE3a mat+/pat+ (n=9)	male and female rats	PND 30±4	?	yes	emission of 50-kHz and 22-kHz USV in response to 50-kHz PB; no difference between call structures, "short 22-kHz"
Berz et al., in prep. (Front. Behav. Neurosci.)	2021	Response calls evoked by playback of natural 50-kHz ultrasonic vocalizations in rats	50-kHz and nois PB, radial maze; stock comparison WI-SD; haloperidol or saline i.p. injection before PB	Wistar and Sprague-Dawley rats	male rats	data set 1) 144.25±1.88 g; data set 2) 163.47±2.85 g; data set 3) 189.57±2.95 g	1) 23/24; 2) WI=10/18, SD=12/18; 3) Sal=15/24, Halo=20/24	no	emission of RC linked to 50-kHz USV PB; no differences between WI and SD rats or Halo or Sal treated rats in call numbers, latencies, call likelihood, but large variability in mean peak frequency, durations, frequency modulations among all rats and no significant differencein call parameters between groups, except halo-treated rats had longer durations compared to Sal-treated rats; overall most c…
Engelhardt et al., Euro. Neuropsychopharmacol.	2017	Effects of amphetamine on pro-social ultrasonic communication in juvenile rats: Implications for mania models	50-kHz USV, noise PB, radial maze, immediately before testing amphetamine treatment (0.5, 1, 2.5, 5 mg/kg) or Sal, (5 groups)	Wistar rats, n=16 per group (total n=80)	male rats	PND 27±1, weight 90±1 g	? "subset"	yes	Emission of mainly 22-kHz USV during and after 50-kHz PB in SAL treated rats, not in response to noise, no 22-kHz calls in AMPH treated rats (except at 1 mg/kg), AMPH dose-dependently enhaced 50-kHz USV emission, no response calls to noise
Engelhardt et al., Psychopharmacology	2018	Mapping trait-like socio-affective phenotypes in rats through 50-kHz ultrasonic vocalizations	re-analysis of previous paper; 50-kHz or noise PB, radial maze, amph treatment directly before testing (0, 0.5, 1, 2.5 mg/kg, 4 groups); comparison HC and LC (high/low callers)	Wistar rats, n=16 per group (total n=64)	male rats	PND 27±1, weight 90±1 g	?	yes	increased 22-kHz USV emission during and after PB but only in HC with SAL treatment, almost no calling in LC; HC showed 50-kHz emission in 1 mg/kg AMPH, ns difference in 50-kHz emission in 2.5 mg/kg amph; 50-kHz emission in HC not LC during noise after 1 and 2.5 mg/kg amph
Kisko et al., Genes, Brain and Behavior (G2B?)	2020	Sex-dependent effects of Cacna1c haploinsufficiency on juvenile social play behavior and pro-social 50-kHz ultrasonic communication in rats	sex comparison, 50-kHz USV and noise PB, radial maze	(SD) Cacna1c +/+ and Cacna1c +/-	male (n=20) and female (n=20) rats	PND 24±3	total =30; females: +/+ =6, +/- =5; males: +/+ =12, +/- 7	yes	females: more 50-kHz USV during 50-kHz USV PB than before, many 22-kHz calls in response to PB, driven by Cacna1c +/+, no genotype difference in USV emission in response to PB; males: both genotypes emitted more 50-kHz calls in response to PB compared to before, both genotypes emitted 22-kHz USV, contrary to females the emission remained high after PB in +/+ and +/-; comparing female and male +/+…
Olszyński et al., iScience	2020	Playback of Alarm and Appetitive Calls Differentially Impacts Vocal, Heart-Rate, and Motor Response in Rats	PB of natural 50-kHz USV, 50-kHz tones, natural 22-kHz calls, 22-kHz tones; PB home cage-like conditions, comparison single- and paired-housed rats	Wistar rats, paired n=30, single-housed n=31	male rats	12 weeks	61 out of 61 (?)	no	animals emitted mostly 50-kHz USV in response to PB, more USV in response to 50-kHz USV than 22-kHz USV, more after hearing natural PB compared to tones; single-housed rats called more during experiment; heart rate positively correlated with USV production after 50-kHz USV PB; strong positive correlation of distance traveled and emission of USV during 50-kHz PB most pronounced in response to 50-k…
Olszyński et al., Brain Sci.	2021	Increased Vocalization of Rats in Response to Ultrasonic Playback as a Sign of Hypervigilance Following Fear Conditioning	PB of natural 50-kHz USV, 50-kHz tones, natural 22-kHz calls, 22-kHz tones; PB home cage-like conditions; PB after fear conditioning on previous day with 1 (n=16), 6 (n=20), or 10 (n=19) shocks and control group (n=37)	Wistar rats (n=16-37/group; s. main methods)	male rats	11 weeks	37 out of 37 (?)	no	emission of many 50-kHz USV in response to USV presentation; 50-kHz PB increased USV in response, modest increase after 22-kHz PB; "higher numbers of USV during and following 50-kHz playback, vs. 22-kHz playback, not only regarding all emitted USV, but also regarding 50-kHz USV and short 22-kHz USV"; 50-kHz calls after 50-kHz PB longer and higher frequency than 50-kHz in response to 22-kHz PB; na…
Willadsen et al., J. Compar. Psycho.	2014	Rodent Ultrasonic Communication: Male Prosocial 50-kHz Ultrasonic Vocalizations Elicit Social Approach Behavior in Female Rats (Rattus norvegicus)	50-kHz and noise PB, radial maze	Wistar rats (n=15)	female rats	249±3.41 g	2 out of 14	no	rats emitted USV in response to PB (rat 1: 12 calls, 23 ms average duration, 55 kHz average mean peak frequency; rat 2: 14 calls, 950 ms, 30 kHz, most of them 22-kHz USV); no response calls to noise
Willuhn et al., J. Neurosci.	2014	Phasic Dopamine Release in the Nucleus Accumbens in Response to Pro-Social 50 kHz Ultrasonic Vocalizations in Rats	fast-scan cyclic voltammetry in freely moving rats; PB of 50-, 22-kHz USV, white, and background noise in operant chamber; measurement of dopamine signaling during PB	albino rats (Charles River) (n=12)	male rats	300-450 g	3 out of 12	no	3 rats emitted 50-kHz USV in response to first 50-kHz USV PB, emission of 50-kHz USV tended to increase during and after first 50-kHz PB; no acoustic responses to other stimuli
Wöhr & Schwarting, PlosOne	2007	Ultrasonic Communication in Rats: Can Playback of 50- kHz Calls Induce Approach Behavior?	radial maze; Exp. 1) juvenile rats, PB of 50-kHz, 22-kHz USV, noise; Exp. 2) juveniles, PB of 50-kHz USV, 50-kHz tones, noise; Exp. 3) adult rats, PB of 50-kHz USV, 50-kHz tones, nois	Wistar rats (n=12; 20; 36)	male rats	1) 66.7±2.5 g, ~25 days; 2) 80.9±1.5 g, ~27 days; 3) 320.5±6.3 g, ~12 weeks	1) 7/12; 2) 10/19; 3) 26/36	no	Exp. 1) 7/12 animals emitted 50-kHz calls during testing, calls mostly during inter-stimulus-intervals (ISI); one animal emitted long atypical 22-kHz calls with higher frequencies; 2)10/19 animals emitted few 50-kHz calls during ISI, only 1 animal emitted calls during noise, no 22-kHz calls but 3 animals emitted atypical calls similar to 22-kHz calls with long duration (900 ms) and higher frequen…
Wöhr & Schwarting, Pharmacol. Biochem. Behav.	2009	Ultrasonic communication in rats: Effects of morphine and naloxone on vocal and behavioral responses to playback of 50-kHz vocalizations	50-kHz and noise PB, radial maze; i.p. injection naloxone, morphine or saline 10 min before testing, divided response calls in <> 45-kHz	Wistar rats (n=24, 24)	male rats	73±1.82 g (~4 weeks); 314.98±2.64 g (~12 weeks)	22-kHz USV RC: USV SAL-5 USV MOR-1; post USV SAL-6, post USV MOR-2; 50-kHz USV: USV NAL-1, USV SAL-2, USV MOR-1, post USV NAL-1, post USV MOR-1	yes	adult rats did not call much; in juveniles not much calls >45 kHz, calls <45 kHz during and after PB, many calls in SAL and MOR rats, not in NAL rats; high level of variability
